# Supplementary material for: The Role of AI-Generated Clinical Image Descriptions in Enhancing Teledermatology Diagnosis: A Cross-Sectional Exploratory Study
Source: Diagnostics (Basel). 2026 Jan 25;16(3):384. doi: 10.3390/diagnostics16030384 (PMC12896462; doi:10.3390/diagnostics16030384)
Supplement: Supplementary file 1 [file diagnostics-16-00384-s001.zip]

Archive with 2 entries (2 files):
- Supplementary material File S1.pdf
- Supplementaty material File S2.pdf
